# Supplementary material for: Rapid modulation of striatal cholinergic interneurons and dopamine release by satellite astrocytes
Source: Nat Commun. 2024 Nov 19;15:10017. doi: 10.1038/s41467-024-54253-7 (PMC11577008; doi:10.1038/s41467-024-54253-7)
Supplement: Supplementary file 4 — Source Data [file 41467_2024_54253_MOESM4_ESM.xlsx]

## Sheet: Figure_1h
Replicate	Time	Opsin	Mean_Dopamine	Outliers
1	2.5	mCherry	100.07	FALSE
1	5	mCherry	145.51	FALSE
1	7.5	mCherry	104.04	FALSE
1	10	mCherry	100.46	FALSE
1	12.5	mCherry	143.78	FALSE
1	15	mCherry	95.43	FALSE
1	17.5	mCherry	105.6	FALSE
1	20	mCherry	153.25	FALSE
1	22.5	mCherry	111.29	FALSE
1	25	mCherry	106.71	FALSE
1	27.5	mCherry	156.46	FALSE
1	30	mCherry	112.63	FALSE
1	32.5	mCherry	109.85	FALSE
1	35	mCherry	154.44	FALSE
1	37.5	mCherry	111.11	FALSE
1	40	mCherry	109.28	FALSE
1	42.5	mCherry	156.86	FALSE
1	45	mCherry	108.7	FALSE
2	2.5	mCherry	98.36	FALSE
2	5	mCherry	129.28	FALSE
2	7.5	mCherry	97.35	FALSE
2	10	mCherry	98.69	FALSE
2	12.5	mCherry	128.41	FALSE
2	15	mCherry	105.6	FALSE
2	17.5	mCherry	105.38	FALSE
2	20	mCherry	134.71	FALSE
2	22.5	mCherry	110.51	FALSE
2	25	mCherry	112.96	FALSE
2	27.5	mCherry	132.83	FALSE
2	30	mCherry	109.46	FALSE
2	32.5	mCherry	105.63	FALSE
2	35	mCherry	134.39	FALSE
2	37.5	mCherry	112.45	FALSE
2	40	mCherry	114.52	FALSE
2	42.5	mCherry	146.36	FALSE
2	45	mCherry	119.16	FALSE
3	2.5	mCherry	102.93	FALSE
3	5	mCherry	162.97	FALSE
3	7.5	mCherry	101.7	FALSE
3	10	mCherry	101.04	FALSE
3	12.5	mCherry	151.18	FALSE
3	15	mCherry	94.33	FALSE
3	17.5	mCherry	93.98	FALSE
3	20	mCherry	148.9	FALSE
3	22.5	mCherry	94.01	FALSE
3	25	mCherry	94.16	FALSE
3	27.5	mCherry	150.66	FALSE
3	30	mCherry	93.6	FALSE
3	32.5	mCherry	93.07	FALSE
3	35	mCherry	147.25	FALSE
3	37.5	mCherry	95.61	FALSE
3	40	mCherry	95.86	FALSE
3	42.5	mCherry	150.56	FALSE
3	45	mCherry	94.02	FALSE
4	2.5	mCherry	92.56	FALSE
4	5	mCherry	130.23	FALSE
4	7.5	mCherry	101.87	FALSE
4	10	mCherry	104.46	FALSE
4	12.5	mCherry	133.72	FALSE
4	15	mCherry	101.1	FALSE
4	17.5	mCherry	99.59	FALSE
4	20	mCherry	128.98	FALSE
4	22.5	mCherry	97.17	FALSE
4	25	mCherry	91.55	FALSE
4	27.5	mCherry	122.78	FALSE
4	30	mCherry	91.45	FALSE
4	32.5	mCherry	90.4	FALSE
4	35	mCherry	121.02	FALSE
4	37.5	mCherry	88.76	FALSE
4	40	mCherry	86.9	FALSE
4	42.5	mCherry	114.84	FALSE
4	45	mCherry	87.86	FALSE
5	2.5	mCherry	103.93	FALSE
5	5	mCherry	116.39	TRUE
5	7.5	mCherry	99.53	FALSE
5	10	mCherry	98.51	FALSE
5	12.5	mCherry	112.64	FALSE
5	15	mCherry	98.03	FALSE
5	17.5	mCherry	95.61	FALSE
5	20	mCherry	108.99	FALSE
5	22.5	mCherry	93.1	FALSE
5	25	mCherry	89.96	FALSE
5	27.5	mCherry	111.69	FALSE
5	30	mCherry	90.52	FALSE
5	32.5	mCherry	89.54	FALSE
5	35	mCherry	104.79	FALSE
5	37.5	mCherry	88.83	FALSE
5	40	mCherry	89.85	FALSE
5	42.5	mCherry	104.51	FALSE
5	45	mCherry	91.03	FALSE
6	2.5	mCherry	106.04	FALSE
6	5	mCherry	191.28	FALSE
6	7.5	mCherry	96.06	FALSE
6	10	mCherry	93.8	FALSE
6	12.5	mCherry	192.29	FALSE
6	15	mCherry	104.1	FALSE
6	17.5	mCherry	105.49	FALSE
6	20	mCherry	204.78	FALSE
6	22.5	mCherry	125.29	FALSE
6	25	mCherry	116.3	FALSE
6	27.5	mCherry	215.52	FALSE
6	30	mCherry	111.24	FALSE
6	32.5	mCherry	109.07	FALSE
6	35	mCherry	192.15	FALSE
6	37.5	mCherry	120.68	FALSE
6	40	mCherry	100.78	FALSE
6	42.5	mCherry	211.58	FALSE
6	45	mCherry	119.54	FALSE
7	2.5	mCherry	103.94	FALSE
7	5	mCherry	206.94	FALSE
7	7.5	mCherry	100.78	FALSE
7	10	mCherry	94.31	FALSE
7	12.5	mCherry	209.31	FALSE
7	15	mCherry	100.97	FALSE
7	17.5	mCherry	99.3	FALSE
7	20	mCherry	205.35	FALSE
7	22.5	mCherry	102.17	FALSE
7	25	mCherry	93.9	FALSE
7	27.5	mCherry	201.1	FALSE
7	30	mCherry	95.47	FALSE
7	32.5	mCherry	94.22	FALSE
7	35	mCherry	199.22	FALSE
7	37.5	mCherry	95.13	FALSE
7	40	mCherry	91.85	FALSE
7	42.5	mCherry	201.64	FALSE
7	45	mCherry	98.25	FALSE
8	2.5	mCherry	102.33	FALSE
8	5	mCherry	127.63	FALSE
8	7.5	mCherry	98.54	FALSE
8	10	mCherry	99.26	FALSE
8	12.5	mCherry	133.1	FALSE
8	15	mCherry	99.87	FALSE
8	17.5	mCherry	101.09	FALSE
8	20	mCherry	126.63	FALSE
8	22.5	mCherry	101.01	FALSE
8	25	mCherry	100.86	FALSE
8	27.5	mCherry	136.96	FALSE
8	30	mCherry	104.76	FALSE
8	32.5	mCherry	105.49	FALSE
8	35	mCherry	135.89	FALSE
8	37.5	mCherry	104.48	FALSE
8	40	mCherry	102.77	FALSE
8	42.5	mCherry	136.87	FALSE
8	45	mCherry	104.02	FALSE
1	2.5	ChR2	107.61	FALSE
1	5	ChR2	116.58	FALSE
1	7.5	ChR2	100.39	FALSE
1	10	ChR2	101.11	FALSE
1	12.5	ChR2	106.99	FALSE
1	15	ChR2	90.9	FALSE
1	17.5	ChR2	78.27	FALSE
1	20	ChR2	86.38	FALSE
1	22.5	ChR2	71.04	FALSE
1	25	ChR2	88.11	FALSE
1	27.5	ChR2	97.07	FALSE
1	30	ChR2	85.3	FALSE
1	32.5	ChR2	63.83	FALSE
1	35	ChR2	69.81	FALSE
1	37.5	ChR2	69.87	FALSE
1	40	ChR2	82.16	FALSE
1	42.5	ChR2	91.15	FALSE
1	45	ChR2	86.48	FALSE
2	2.5	ChR2	99.96	FALSE
2	5	ChR2	129.56	FALSE
2	7.5	ChR2	100.3	FALSE
2	10	ChR2	101.7	FALSE
2	12.5	ChR2	130.4	FALSE
2	15	ChR2	98.04	FALSE
2	17.5	ChR2	73.11	FALSE
2	20	ChR2	106.7	FALSE
2	22.5	ChR2	77.92	FALSE
2	25	ChR2	94.97	FALSE
2	27.5	ChR2	130.97	FALSE
2	30	ChR2	99.67	FALSE
2	32.5	ChR2	69.33	FALSE
2	35	ChR2	106.04	FALSE
2	37.5	ChR2	76.72	FALSE
2	40	ChR2	99.87	FALSE
2	42.5	ChR2	128.47	FALSE
2	45	ChR2	106.61	FALSE
3	2.5	ChR2	104.2	FALSE
3	5	ChR2	190.05	FALSE
3	7.5	ChR2	101.93	FALSE
3	10	ChR2	106.71	FALSE
3	12.5	ChR2	183.79	FALSE
3	15	ChR2	87.16	FALSE
3	17.5	ChR2	63.68	FALSE
3	20	ChR2	128.85	FALSE
3	22.5	ChR2	64.15	FALSE
3	25	ChR2	89.39	FALSE
3	27.5	ChR2	156.67	FALSE
3	30	ChR2	80.78	FALSE
3	32.5	ChR2	64.67	FALSE
3	35	ChR2	126.01	FALSE
3	37.5	ChR2	58	FALSE
3	40	ChR2	93.28	FALSE
3	42.5	ChR2	173.24	FALSE
3	45	ChR2	74.79	FALSE
4	2.5	ChR2	102.47	FALSE
4	5	ChR2	109.31	FALSE
4	7.5	ChR2	92.6	FALSE
4	10	ChR2	98.86	FALSE
4	12.5	ChR2	123.44	FALSE
4	15	ChR2	106.07	FALSE
4	17.5	ChR2	54.75	FALSE
4	20	ChR2	83.67	FALSE
4	22.5	ChR2	73	FALSE
4	25	ChR2	103.21	FALSE
4	27.5	ChR2	119.91	FALSE
4	30	ChR2	96.1	FALSE
4	32.5	ChR2	54.89	FALSE
4	35	ChR2	77.3	FALSE
4	37.5	ChR2	41.38	FALSE
4	40	ChR2	98.57	FALSE
4	42.5	ChR2	108.74	FALSE
4	45	ChR2	97.2	FALSE
5	2.5	ChR2	104.44	FALSE
5	5	ChR2	175.77	FALSE
5	7.5	ChR2	93.19	FALSE
5	10	ChR2	100.52	FALSE
5	12.5	ChR2	173.21	FALSE
5	15	ChR2	101.85	FALSE
5	17.5	ChR2	31.74	FALSE
5	20	ChR2	115.68	FALSE
5	22.5	ChR2	40.12	FALSE
5	25	ChR2	86.08	FALSE
5	27.5	ChR2	163.09	FALSE
5	30	ChR2	100.27	FALSE
5	32.5	ChR2	42.29	FALSE
5	35	ChR2	134.21	FALSE
5	37.5	ChR2	43.86	FALSE
5	40	ChR2	116.02	FALSE
5	42.5	ChR2	186.67	FALSE
5	45	ChR2	122.27	FALSE
6	2.5	ChR2	106.06	FALSE
6	5	ChR2	111.07	FALSE
6	7.5	ChR2	97.41	FALSE
6	10	ChR2	97.8	FALSE
6	12.5	ChR2	105.31	FALSE
6	15	ChR2	98.73	FALSE
6	17.5	ChR2	26.82	FALSE
6	20	ChR2	27.76	FALSE
6	22.5	ChR2	26.35	FALSE
6	25	ChR2	91.48	FALSE
6	27.5	ChR2	84.79	FALSE
6	30	ChR2	86.67	FALSE
6	32.5	ChR2	20.57	FALSE
6	35	ChR2	28.3	FALSE
6	37.5	ChR2	23.32	FALSE
6	40	ChR2	83.38	FALSE
6	42.5	ChR2	76.15	FALSE
6	45	ChR2	79.8	FALSE
7	2.5	ChR2	106.3	FALSE
7	5	ChR2	111.64	FALSE
7	7.5	ChR2	105.29	FALSE
7	10	ChR2	97.94	FALSE
7	12.5	ChR2	92.45	FALSE
7	15	ChR2	90.47	FALSE
7	17.5	ChR2	39.93	FALSE
7	20	ChR2	50.49	FALSE
7	22.5	ChR2	45.74	FALSE
7	25	ChR2	91.83	FALSE
7	27.5	ChR2	97.77	FALSE
7	30	ChR2	85.8	FALSE
7	32.5	ChR2	39.93	FALSE
7	35	ChR2	50.49	FALSE
7	37.5	ChR2	45.74	FALSE
7	40	ChR2	91.83	FALSE
7	42.5	ChR2	97.77	FALSE
7	45	ChR2	85.8	FALSE
8	2.5	ChR2	102.37	FALSE
8	5	ChR2	156.75	FALSE
8	7.5	ChR2	100.02	FALSE
8	10	ChR2	99.29	FALSE
8	12.5	ChR2	147.73	FALSE
8	15	ChR2	98.32	FALSE
8	17.5	ChR2	83.27	FALSE
8	20	ChR2	136.41	FALSE
8	22.5	ChR2	81.45	FALSE
8	25	ChR2	97.14	FALSE
8	27.5	ChR2	149.82	FALSE
8	30	ChR2	96.08	FALSE
8	32.5	ChR2	85.3	FALSE
8	35	ChR2	136.18	FALSE
8	37.5	ChR2	83.41	FALSE
8	40	ChR2	95.2	FALSE
8	42.5	ChR2	146.83	FALSE
8	45	ChR2	94.16	FALSE
9	2.5	ChR2	101.8	FALSE
9	5	ChR2	115.5	FALSE
9	7.5	ChR2	100.38	FALSE
9	10	ChR2	100.72	FALSE
9	12.5	ChR2	114.56	FALSE
9	15	ChR2	97.1	FALSE
9	17.5	ChR2	84.99	FALSE
9	20	ChR2	106.78	FALSE
9	22.5	ChR2	86.29	FALSE
9	25	ChR2	94.45	FALSE
9	27.5	ChR2	109.85	FALSE
9	30	ChR2	93.44	FALSE
9	32.5	ChR2	85.98	FALSE
9	35	ChR2	104.1	FALSE
9	37.5	ChR2	84.15	FALSE
9	40	ChR2	91.91	FALSE
9	42.5	ChR2	111.36	FALSE
9	45	ChR2	89.56	FALSE
10	2.5	ChR2	106.19	FALSE
10	5	ChR2	110.3	FALSE
10	7.5	ChR2	100.54	FALSE
10	10	ChR2	98.7	FALSE
10	12.5	ChR2	102.57	FALSE
10	15	ChR2	94.57	FALSE
10	17.5	ChR2	63.87	FALSE
10	20	ChR2	70.66	FALSE
10	22.5	ChR2	58.3	FALSE
10	25	ChR2	84.75	FALSE
10	27.5	ChR2	91.68	FALSE
10	30	ChR2	81.02	FALSE
10	32.5	ChR2	67.34	FALSE
10	35	ChR2	86.76	FALSE
10	37.5	ChR2	72.39	FALSE
10	40	ChR2	93.33	FALSE
10	42.5	ChR2	103.89	FALSE
10	45	ChR2	84.99	FALSE
11	2.5	ChR2	102.82	FALSE
11	5	ChR2	110.7	FALSE
11	7.5	ChR2	96.63	FALSE
11	10	ChR2	99.37	FALSE
11	12.5	ChR2	117.57	FALSE
11	15	ChR2	101.18	FALSE
11	17.5	ChR2	80.71	FALSE
11	20	ChR2	96.48	FALSE
11	22.5	ChR2	94.36	FALSE
11	25	ChR2	100.26	FALSE
11	27.5	ChR2	117.57	FALSE
11	30	ChR2	95.22	FALSE
11	32.5	ChR2	86.48	FALSE
11	35	ChR2	90.11	FALSE
11	37.5	ChR2	87.87	FALSE
11	40	ChR2	103.86	FALSE
11	42.5	ChR2	107.59	FALSE
11	45	ChR2	99.49	FALSE
12	2.5	ChR2	103.51	FALSE
12	5	ChR2	129.46	FALSE
12	7.5	ChR2	97.41	FALSE
12	10	ChR2	99.04	FALSE
12	12.5	ChR2	118.8	FALSE
12	15	ChR2	100.04	FALSE
12	17.5	ChR2	77.6	FALSE
12	20	ChR2	84.51	FALSE
12	22.5	ChR2	74.93	FALSE
12	25	ChR2	83.95	FALSE
12	27.5	ChR2	92.98	FALSE
12	30	ChR2	82.89	FALSE
12	32.5	ChR2	71.58	FALSE
12	35	ChR2	67.55	FALSE
12	37.5	ChR2	60.85	FALSE
12	40	ChR2	77.92	FALSE
12	42.5	ChR2	82.14	FALSE
12	45	ChR2	80.45	FALSE
13	2.5	ChR2	102.89	FALSE
13	5	ChR2	128.17	FALSE
13	7.5	ChR2	100.3	FALSE
13	10	ChR2	98.72	FALSE
13	12.5	ChR2	125.77	FALSE
13	15	ChR2	98.1	FALSE
13	17.5	ChR2	83.37	FALSE
13	20	ChR2	106.73	FALSE
13	22.5	ChR2	83.38	FALSE
13	25	ChR2	94.03	FALSE
13	27.5	ChR2	121.31	FALSE
13	30	ChR2	95.68	FALSE
13	32.5	ChR2	85.41	FALSE
13	35	ChR2	112.17	FALSE
13	37.5	ChR2	84.64	FALSE
13	40	ChR2	94.43	FALSE
13	42.5	ChR2	121.66	FALSE
13	45	ChR2	97.69	FALSE
14	2.5	ChR2	104.49	FALSE
14	5	ChR2	133.72	FALSE
14	7.5	ChR2	103.81	FALSE
14	10	ChR2	97.19	FALSE
14	12.5	ChR2	124.14	FALSE
14	15	ChR2	94.5	FALSE
14	17.5	ChR2	78.05	FALSE
14	20	ChR2	99.86	FALSE
14	22.5	ChR2	74.5	FALSE
14	25	ChR2	94.57	FALSE
14	27.5	ChR2	114.06	FALSE
14	30	ChR2	86.7	FALSE
14	32.5	ChR2	76.11	FALSE
14	35	ChR2	96.94	FALSE
14	37.5	ChR2	65.55	FALSE
14	40	ChR2	82.46	FALSE
14	42.5	ChR2	102.88	FALSE
14	45	ChR2	78.71	FALSE
15	2.5	ChR2	101.51	FALSE
15	5	ChR2	169.93	FALSE
15	7.5	ChR2	98.3	FALSE
15	10	ChR2	100.12	FALSE
15	12.5	ChR2	171.99	FALSE
15	15	ChR2	100.07	FALSE
15	17.5	ChR2	89.07	FALSE
15	20	ChR2	152.39	FALSE
15	22.5	ChR2	88.33	FALSE
15	25	ChR2	102.87	FALSE
15	27.5	ChR2	164.18	FALSE
15	30	ChR2	97.61	FALSE
15	32.5	ChR2	88.28	FALSE
15	35	ChR2	147.81	FALSE
15	37.5	ChR2	85.77	FALSE
15	40	ChR2	91.92	FALSE
15	42.5	ChR2	157.66	FALSE
15	45	ChR2	93.63	FALSE
16	2.5	ChR2	104.8	FALSE
16	5	ChR2	155.33	FALSE
16	7.5	ChR2	99.05	FALSE
16	10	ChR2	100.88	FALSE
16	12.5	ChR2	148.5	FALSE
16	15	ChR2	95.27	FALSE
16	17.5	ChR2	86.22	FALSE
16	20	ChR2	132.18	FALSE
16	22.5	ChR2	83.58	FALSE
16	25	ChR2	92.41	FALSE
16	27.5	ChR2	139.1	FALSE
16	30	ChR2	90.87	FALSE
16	32.5	ChR2	75.24	FALSE
16	35	ChR2	129.14	FALSE
16	37.5	ChR2	75.04	FALSE
16	40	ChR2	85.84	FALSE
16	42.5	ChR2	134.67	FALSE
16	45	ChR2	83.51	FALSE
17	2.5	ChR2	105.87	FALSE
17	5	ChR2	128.25	FALSE
17	7.5	ChR2	99.69	FALSE
17	10	ChR2	98.01	FALSE
17	12.5	ChR2	123.34	FALSE
17	15	ChR2	96.42	FALSE
17	17.5	ChR2	73.27	FALSE
17	20	ChR2	98.17	FALSE
17	22.5	ChR2	67.26	FALSE
17	25	ChR2	84.96	FALSE
17	27.5	ChR2	108.84	FALSE
17	30	ChR2	85.58	FALSE
17	32.5	ChR2	71.4	FALSE
17	35	ChR2	96.28	FALSE
17	37.5	ChR2	69.15	FALSE
17	40	ChR2	87.58	FALSE
17	42.5	ChR2	109.94	FALSE
17	45	ChR2	80.35	FALSE

## Sheet: Figure_1i
Replicate	Condition	Ratio_Dopamine
1	Baseline	1.10985
2	Baseline	1.28404
3	Baseline	1.93302
4	Baseline	1.15991
5	Baseline	1.63493
6	Baseline	1.01795
7	Baseline	1.05957
8	Baseline	1.52298
9	Baseline	1.19086
10	Baseline	1.0943
11	Baseline	1.1352
12	Baseline	1.16884
13	Baseline	1.27904
14	Baseline	1.68889
15	Baseline	1.5349
16	Baseline	1.27391
17	Baseline	1.27113
1	Light	1.10378
2	Light	1.44791
3	Light	2.10153
4	Light	1.45788
5	Light	3.08855
6	Light	1.20933
7	Light	1.17866
8	Light	1.64229
9	Light	1.23254
10	Light	1.16441
11	Light	1.33496
12	Light	1.34295
13	Light	1.67225
14	Light	2.13541
15	Light	2.04103
16	Light	1.72954
17	Light	1.62482

## Sheet: Figure_1j
Replicate	Condition	Ratio_Dopamine
1	Baseline	1.18239
2	Baseline	1.89596
3	Baseline	1.31586
4	Baseline	1.45592
5	Baseline	2.10477
6	Baseline	1.24628
7	Baseline	1.58023
8	Baseline	1.31506
1	Light	1.17348
2	Light	1.74441
3	Light	1.27374
4	Light	1.40686
5	Light	2.0666
6	Light	1.2463
7	Light	1.57474
8	Light	1.32559

## Sheet: Figure_1m
Replicate	Time	Opsin	Mean_Dopamine
1	2.5	mCherry	106.04
2	2.5	mCherry	103.94
3	2.5	mCherry	99.1256
4	2.5	mCherry	109.297
5	2.5	mCherry	100.649
6	2.5	mCherry	107.522
1	2.5	Chr2	101.34
2	2.5	Chr2	104.44
3	2.5	Chr2	105.74
4	2.5	Chr2	103.14
5	2.5	Chr2	107.61
6	2.5	Chr2	92.7258
7	2.5	Chr2	106.562
8	2.5	Chr2	112.662
9	2.5	Chr2	99.8495
1	5	mCherry	191.28
2	5	mCherry	206.94
3	5	mCherry	110.904
4	5	mCherry	224.344
5	5	mCherry	134.069
6	5	mCherry	180.51
1	5	Chr2	182.71
2	5	Chr2	175.77
3	5	Chr2	148.22
4	5	Chr2	167.8
5	5	Chr2	116.58
6	5	Chr2	152.808
7	5	Chr2	224.076
8	5	Chr2	177.446
9	5	Chr2	212.669
1	7.5	mCherry	96.06
2	7.5	mCherry	100.78
3	7.5	mCherry	98.9565
4	7.5	mCherry	103.109
5	7.5	mCherry	101.649
6	7.5	mCherry	107.876
1	7.5	Chr2	96.86
2	7.5	Chr2	93.19
3	7.5	Chr2	93.6
4	7.5	Chr2	100.78
5	7.5	Chr2	100.39
6	7.5	Chr2	101.885
7	7.5	Chr2	96.0919
8	7.5	Chr2	93.0716
9	7.5	Chr2	98.8088
1	10	mCherry	93.8
2	10	mCherry	94.31
3	10	mCherry	99.8683
4	10	mCherry	93.7713
5	10	mCherry	103.545
6	10	mCherry	90.4646
1	10	Chr2	97.63
2	10	Chr2	100.52
3	10	Chr2	102.01
4	10	Chr2	100.21
5	10	Chr2	101.11
6	10	Chr2	100.74
7	10	Chr2	91.83
8	10	Chr2	101.698
9	10	Chr2	99.621
1	12.5	mCherry	192.29
2	12.5	mCherry	209.31
3	12.5	mCherry	111.12
4	12.5	mCherry	211.994
5	12.5	mCherry	133.872
6	12.5	mCherry	151.884
1	12.5	Chr2	175.47
2	12.5	Chr2	173.21
3	12.5	Chr2	160.31
4	12.5	Chr2	173.44
5	12.5	Chr2	106.99
6	12.5	Chr2	160.218
7	12.5	Chr2	223.78
8	12.5	Chr2	170.315
9	12.5	Chr2	217.197
1	15	mCherry	104.1
2	15	mCherry	100.97
3	15	mCherry	102.05
4	15	mCherry	93.8229
5	15	mCherry	94.156
6	15	mCherry	94.137
1	15	Chr2	104.17
2	15	Chr2	101.85
3	15	Chr2	98.65
4	15	Chr2	95.87
5	15	Chr2	90.9
6	15	Chr2	104.65
7	15	Chr2	105.516
8	15	Chr2	92.5682
9	15	Chr2	101.721
1	17.5	mCherry	105.49
2	17.5	mCherry	99.3
3	17.5	mCherry	100.265
4	17.5	mCherry	92.0583
5	17.5	mCherry	98.1089
6	17.5	mCherry	99.4468
1	17.5	Chr2	41.04
2	17.5	Chr2	31.74
3	17.5	Chr2	93.14
4	17.5	Chr2	67.38
5	17.5	Chr2	78.27
6	17.5	Chr2	41.8915
7	17.5	Chr2	74.258
8	17.5	Chr2	90.1473
9	17.5	Chr2	78.4915
1	20	mCherry	204.78
2	20	mCherry	205.35
3	20	mCherry	123.182
4	20	mCherry	214.547
5	20	mCherry	138.489
6	20	mCherry	156.239
1	20	Chr2	125.95
2	20	Chr2	115.68
3	20	Chr2	145.67
4	20	Chr2	135.82
5	20	Chr2	86.38
6	20	Chr2	113.132
7	20	Chr2	239.628
8	20	Chr2	156.67
9	20	Chr2	203.576
1	22.5	mCherry	125.29
2	22.5	mCherry	102.17
3	22.5	mCherry	101.995
4	22.5	mCherry	98.3167
5	22.5	mCherry	100.787
6	22.5	mCherry	89.8194
1	22.5	Chr2	38.45
2	22.5	Chr2	40.12
3	22.5	Chr2	94.95
4	22.5	Chr2	65.45
5	22.5	Chr2	71.04
6	22.5	Chr2	60.5601
7	22.5	Chr2	81.6601
8	22.5	Chr2	92.1523
9	22.5	Chr2	91.0536
1	25	mCherry	116.3
2	25	mCherry	93.9
3	25	mCherry	99.326
4	25	mCherry	99.3894
5	25	mCherry	109.36
6	25	mCherry	96.3324
1	25	Chr2	96.13
2	25	Chr2	86.08
3	25	Chr2	100.75
4	25	Chr2	92.98
5	25	Chr2	88.11
6	25	Chr2	102.497
7	25	Chr2	102.151
8	25	Chr2	89.604
9	25	Chr2	99.9223
1	27.5	mCherry	215.52
2	27.5	mCherry	201.1
3	27.5	mCherry	119.024
4	27.5	mCherry	231.389
5	27.5	mCherry	144.996
6	27.5	mCherry	151.482
1	27.5	Chr2	181.34
2	27.5	Chr2	163.09
3	27.5	Chr2	152.07
4	27.5	Chr2	160.95
5	27.5	Chr2	97.07
6	27.5	Chr2	158.083
7	27.5	Chr2	243.634
8	27.5	Chr2	159.383
9	27.5	Chr2	228.58
1	30	mCherry	111.24
2	30	mCherry	95.47
3	30	mCherry	98.147
4	30	mCherry	98.6489
5	30	mCherry	110.05
6	30	mCherry	93.8111
1	30	Chr2	107.38
2	30	Chr2	100.27
3	30	Chr2	98.22
4	30	Chr2	97.77
5	30	Chr2	85.3
6	30	Chr2	101.545
7	30	Chr2	98.988
8	30	Chr2	89.0305
9	30	Chr2	103.153
1	32.5	mCherry	109.07
2	32.5	mCherry	94.22
3	32.5	mCherry	98.5046
4	32.5	mCherry	88.6845
5	32.5	mCherry	99.9582
6	32.5	mCherry	84.363
1	32.5	Chr2	55.83
2	32.5	Chr2	42.29
3	32.5	Chr2	91.07
4	32.5	Chr2	62.93
5	32.5	Chr2	63.83
6	32.5	Chr2	50.2159
7	32.5	Chr2	91.0559
8	32.5	Chr2	87.5959
9	32.5	Chr2	81.1055
1	35	mCherry	192.15
2	35	mCherry	199.22
3	35	mCherry	120.796
4	35	mCherry	213.16
5	35	mCherry	142.24
6	35	mCherry	147.759
1	35	Chr2	152.37
2	35	Chr2	134.21
3	35	Chr2	137.01
4	35	Chr2	146.24
5	35	Chr2	69.81
6	35	Chr2	113.979
7	35	Chr2	268.701
8	35	Chr2	160.191
9	35	Chr2	222.095
1	37.5	mCherry	120.68
2	37.5	mCherry	95.13
3	37.5	mCherry	97.2902
4	37.5	mCherry	91.7753
5	37.5	mCherry	110.255
6	37.5	mCherry	88.121
1	37.5	Chr2	68.83
2	37.5	Chr2	43.86
3	37.5	Chr2	90.51
4	37.5	Chr2	67.11
5	37.5	Chr2	69.87
6	37.5	Chr2	66.14
7	37.5	Chr2	82.1176
8	37.5	Chr2	89.8126
9	37.5	Chr2	96.2479
1	40	mCherry	100.78
2	40	mCherry	91.85
3	40	mCherry	99.0234
4	40	mCherry	87.0226
5	40	mCherry	105.104
6	40	mCherry	83.0938
1	40	Chr2	107.69
2	40	Chr2	116.02
3	40	Chr2	93.05
4	40	Chr2	99.97
5	40	Chr2	82.16
6	40	Chr2	105.091
7	40	Chr2	97.8825
8	40	Chr2	91.1001
9	40	Chr2	102.506
1	42.5	mCherry	211.58
2	42.5	mCherry	201.64
3	42.5	mCherry	121.189
4	42.5	mCherry	211.019
5	42.5	mCherry	147.018
6	42.5	mCherry	152.888
1	42.5	Chr2	188.71
2	42.5	Chr2	186.67
3	42.5	Chr2	146.62
4	42.5	Chr2	163.07
5	42.5	Chr2	91.15
6	42.5	Chr2	159.63
7	42.5	Chr2	296.238
8	42.5	Chr2	173.22
9	42.5	Chr2	229.422
1	45	mCherry	119.54
2	45	mCherry	98.25
3	45	mCherry	101.256
4	45	mCherry	89.5037
5	45	mCherry	105.609
6	45	mCherry	75.6983
1	45	Chr2	115.14
2	45	Chr2	122.27
3	45	Chr2	86.23
4	45	Chr2	108.42
5	45	Chr2	86.48
6	45	Chr2	106.484
7	45	Chr2	108.438
8	45	Chr2	92.8951
9	45	Chr2	96.0038

## Sheet: Figure_1n
Replicate	Condition	Ratio_Dopamine
1	Baseline	1.63493
2	Baseline	1.5623
3	Baseline	1.76464
4	Baseline	1.6226
5	Baseline	1.10898
6	Baseline	1.52924
7	Baseline	2.64708
8	Baseline	1.52924
9	Baseline	2.28132
1	Light	3.08855
2	Light	1.52905
3	Light	2.80667
4	Light	2.07096
5	Light	1.10067
6	Light	2.08382
7	Light	3.08851
8	Light	2.08382
9	Light	2.45299

## Sheet: Figure_1o
Replicate	Condition	Ratio_Dopamine
1	Baseline	1.91811
2	Baseline	2.08269
3	Baseline	1.22598
4	Baseline	2.30818
5	Baseline	1.35857
6	Baseline	1.75949
1	Light	1.72368
2	Light	2.07138
3	Light	1.20784
4	Light	2.3638
5	Light	1.37293
6	Light	1.68215

## Sheet: Figure_1p
Replicate	Time	Condition	Mean_Dopamine
1	2.5	Drug_Free	107.61
1	5	Drug_Free	116.58
1	7.5	Drug_Free	100.39
1	10	Drug_Free	101.11
1	12.5	Drug_Free	106.99
1	15	Drug_Free	90.9
1	17.5	Drug_Free	78.27
1	20	Drug_Free	86.38
1	22.5	Drug_Free	71.04
1	25	Drug_Free	88.11
1	27.5	Drug_Free	97.07
1	30	Drug_Free	85.3
1	32.5	Drug_Free	63.83
1	35	Drug_Free	69.81
1	37.5	Drug_Free	69.87
1	40	Drug_Free	82.16
1	42.5	Drug_Free	91.15
1	45	Drug_Free	86.48
2	2.5	Drug_Free	99.96
2	5	Drug_Free	129.56
2	7.5	Drug_Free	100.3
2	10	Drug_Free	101.7
2	12.5	Drug_Free	130.4
2	15	Drug_Free	98.04
2	17.5	Drug_Free	73.11
2	20	Drug_Free	106.7
2	22.5	Drug_Free	77.92
2	25	Drug_Free	94.97
2	27.5	Drug_Free	130.97
2	30	Drug_Free	99.67
2	32.5	Drug_Free	69.33
2	35	Drug_Free	106.04
2	37.5	Drug_Free	76.72
2	40	Drug_Free	99.87
2	42.5	Drug_Free	128.47
2	45	Drug_Free	106.61
3	2.5	Drug_Free	104.2
3	5	Drug_Free	190.05
3	7.5	Drug_Free	101.93
3	10	Drug_Free	106.71
3	12.5	Drug_Free	183.79
3	15	Drug_Free	87.16
3	17.5	Drug_Free	63.68
3	20	Drug_Free	128.85
3	22.5	Drug_Free	64.15
3	25	Drug_Free	89.39
3	27.5	Drug_Free	156.67
3	30	Drug_Free	80.78
3	32.5	Drug_Free	64.67
3	35	Drug_Free	126.01
3	37.5	Drug_Free	58
3	40	Drug_Free	93.28
3	42.5	Drug_Free	173.24
3	45	Drug_Free	74.79
4	2.5	Drug_Free	102.47
4	5	Drug_Free	109.31
4	7.5	Drug_Free	92.6
4	10	Drug_Free	98.86
4	12.5	Drug_Free	123.44
4	15	Drug_Free	106.07
4	17.5	Drug_Free	54.75
4	20	Drug_Free	83.67
4	22.5	Drug_Free	73
4	25	Drug_Free	103.21
4	27.5	Drug_Free	119.91
4	30	Drug_Free	96.1
4	32.5	Drug_Free	54.89
4	35	Drug_Free	77.3
4	37.5	Drug_Free	41.38
4	40	Drug_Free	98.57
4	42.5	Drug_Free	108.74
4	45	Drug_Free	97.2
5	2.5	Drug_Free	104.44
5	5	Drug_Free	175.77
5	7.5	Drug_Free	93.19
5	10	Drug_Free	100.52
5	12.5	Drug_Free	173.21
5	15	Drug_Free	101.85
5	17.5	Drug_Free	31.74
5	20	Drug_Free	115.68
5	22.5	Drug_Free	40.12
5	25	Drug_Free	86.08
5	27.5	Drug_Free	163.09
5	30	Drug_Free	100.27
5	32.5	Drug_Free	42.29
5	35	Drug_Free	134.21
5	37.5	Drug_Free	43.86
5	40	Drug_Free	116.02
5	42.5	Drug_Free	186.67
5	45	Drug_Free	122.27
6	2.5	Drug_Free	106.06
6	5	Drug_Free	111.07
6	7.5	Drug_Free	97.41
6	10	Drug_Free	97.8
6	12.5	Drug_Free	105.31
6	15	Drug_Free	98.73
6	17.5	Drug_Free	26.82
6	20	Drug_Free	27.76
6	22.5	Drug_Free	26.35
6	25	Drug_Free	91.48
6	27.5	Drug_Free	84.79
6	30	Drug_Free	86.67
6	32.5	Drug_Free	20.57
6	35	Drug_Free	28.3
6	37.5	Drug_Free	23.32
6	40	Drug_Free	83.38
6	42.5	Drug_Free	76.15
6	45	Drug_Free	79.8
7	2.5	Drug_Free	106.3
7	5	Drug_Free	111.64
7	7.5	Drug_Free	105.29
7	10	Drug_Free	97.94
7	12.5	Drug_Free	92.45
7	15	Drug_Free	90.47
7	17.5	Drug_Free	39.93
7	20	Drug_Free	50.49
7	22.5	Drug_Free	45.74
7	25	Drug_Free	91.83
7	27.5	Drug_Free	97.77
7	30	Drug_Free	85.8
7	32.5	Drug_Free	39.93
7	35	Drug_Free	50.49
7	37.5	Drug_Free	45.74
7	40	Drug_Free	91.83
7	42.5	Drug_Free	97.77
7	45	Drug_Free	85.8
8	2.5	Drug_Free	102.37
8	5	Drug_Free	156.75
8	7.5	Drug_Free	100.02
8	10	Drug_Free	99.29
8	12.5	Drug_Free	147.73
8	15	Drug_Free	98.32
8	17.5	Drug_Free	83.27
8	20	Drug_Free	136.41
8	22.5	Drug_Free	81.45
8	25	Drug_Free	97.14
8	27.5	Drug_Free	149.82
8	30	Drug_Free	96.08
8	32.5	Drug_Free	85.3
8	35	Drug_Free	136.18
8	37.5	Drug_Free	83.41
8	40	Drug_Free	95.2
8	42.5	Drug_Free	146.83
8	45	Drug_Free	94.16
9	2.5	Drug_Free	101.8
9	5	Drug_Free	115.5
9	7.5	Drug_Free	100.38
9	10	Drug_Free	100.72
9	12.5	Drug_Free	114.56
9	15	Drug_Free	97.1
9	17.5	Drug_Free	84.99
9	20	Drug_Free	106.78
9	22.5	Drug_Free	86.29
9	25	Drug_Free	94.45
9	27.5	Drug_Free	109.85
9	30	Drug_Free	93.44
9	32.5	Drug_Free	85.98
9	35	Drug_Free	104.1
9	37.5	Drug_Free	84.15
9	40	Drug_Free	91.91
9	42.5	Drug_Free	111.36
9	45	Drug_Free	89.56
10	2.5	Drug_Free	106.19
10	5	Drug_Free	110.3
10	7.5	Drug_Free	100.54
10	10	Drug_Free	98.7
10	12.5	Drug_Free	102.57
10	15	Drug_Free	94.57
10	17.5	Drug_Free	63.87
10	20	Drug_Free	70.66
10	22.5	Drug_Free	58.3
10	25	Drug_Free	84.75
10	27.5	Drug_Free	91.68
10	30	Drug_Free	81.02
10	32.5	Drug_Free	67.34
10	35	Drug_Free	86.76
10	37.5	Drug_Free	72.39
10	40	Drug_Free	93.33
10	42.5	Drug_Free	103.89
10	45	Drug_Free	84.99
11	2.5	Drug_Free	102.82
11	5	Drug_Free	110.7
11	7.5	Drug_Free	96.63
11	10	Drug_Free	99.37
11	12.5	Drug_Free	117.57
11	15	Drug_Free	101.18
11	17.5	Drug_Free	80.71
11	20	Drug_Free	96.48
11	22.5	Drug_Free	94.36
11	25	Drug_Free	100.26
11	27.5	Drug_Free	117.57
11	30	Drug_Free	95.22
11	32.5	Drug_Free	86.48
11	35	Drug_Free	90.11
11	37.5	Drug_Free	87.87
11	40	Drug_Free	103.86
11	42.5	Drug_Free	107.59
11	45	Drug_Free	99.49
12	2.5	Drug_Free	103.51
12	5	Drug_Free	129.46
12	7.5	Drug_Free	97.41
12	10	Drug_Free	99.04
12	12.5	Drug_Free	118.8
12	15	Drug_Free	100.04
12	17.5	Drug_Free	77.6
12	20	Drug_Free	84.51
12	22.5	Drug_Free	74.93
12	25	Drug_Free	83.95
12	27.5	Drug_Free	92.98
12	30	Drug_Free	82.89
12	32.5	Drug_Free	71.58
12	35	Drug_Free	67.55
12	37.5	Drug_Free	60.85
12	40	Drug_Free	77.92
12	42.5	Drug_Free	82.14
12	45	Drug_Free	80.45
13	2.5	Drug_Free	102.89
13	5	Drug_Free	128.17
13	7.5	Drug_Free	100.3
13	10	Drug_Free	98.72
13	12.5	Drug_Free	125.77
13	15	Drug_Free	98.1
13	17.5	Drug_Free	83.37
13	20	Drug_Free	106.73
13	22.5	Drug_Free	83.38
13	25	Drug_Free	94.03
13	27.5	Drug_Free	121.31
13	30	Drug_Free	95.68
13	32.5	Drug_Free	85.41
13	35	Drug_Free	112.17
13	37.5	Drug_Free	84.64
13	40	Drug_Free	94.43
13	42.5	Drug_Free	121.66
13	45	Drug_Free	97.69
14	2.5	Drug_Free	104.49
14	5	Drug_Free	133.72
14	7.5	Drug_Free	103.81
14	10	Drug_Free	97.19
14	12.5	Drug_Free	124.14
14	15	Drug_Free	94.5
14	17.5	Drug_Free	78.05
14	20	Drug_Free	99.86
14	22.5	Drug_Free	74.5
14	25	Drug_Free	94.57
14	27.5	Drug_Free	114.06
14	30	Drug_Free	86.7
14	32.5	Drug_Free	76.11
14	35	Drug_Free	96.94
14	37.5	Drug_Free	65.55
14	40	Drug_Free	82.46
14	42.5	Drug_Free	102.88
14	45	Drug_Free	78.71
15	2.5	Drug_Free	101.51
15	5	Drug_Free	169.93
15	7.5	Drug_Free	98.3
15	10	Drug_Free	100.12
15	12.5	Drug_Free	171.99
15	15	Drug_Free	100.07
15	17.5	Drug_Free	89.07
15	20	Drug_Free	152.39
15	22.5	Drug_Free	88.33
15	25	Drug_Free	102.87
15	27.5	Drug_Free	164.18
15	30	Drug_Free	97.61
15	32.5	Drug_Free	88.28
15	35	Drug_Free	147.81
15	37.5	Drug_Free	85.77
15	40	Drug_Free	91.92
15	42.5	Drug_Free	157.66
15	45	Drug_Free	93.63
16	2.5	Drug_Free	104.8
16	5	Drug_Free	155.33
16	7.5	Drug_Free	99.05
16	10	Drug_Free	100.88
16	12.5	Drug_Free	148.5
16	15	Drug_Free	95.27
16	17.5	Drug_Free	86.22
16	20	Drug_Free	132.18
16	22.5	Drug_Free	83.58
16	25	Drug_Free	92.41
16	27.5	Drug_Free	139.1
16	30	Drug_Free	90.87
16	32.5	Drug_Free	75.24
16	35	Drug_Free	129.14
16	37.5	Drug_Free	75.04
16	40	Drug_Free	85.84
16	42.5	Drug_Free	134.67
16	45	Drug_Free	83.51
17	2.5	Drug_Free	105.87
17	5	Drug_Free	128.25
17	7.5	Drug_Free	99.69
17	10	Drug_Free	98.01
17	12.5	Drug_Free	123.34
17	15	Drug_Free	96.42
17	17.5	Drug_Free	73.27
17	20	Drug_Free	98.17
17	22.5	Drug_Free	67.26
17	25	Drug_Free	84.96
17	27.5	Drug_Free	108.84
17	30	Drug_Free	85.58
17	32.5	Drug_Free	71.4
17	35	Drug_Free	96.28
17	37.5	Drug_Free	69.15
17	40	Drug_Free	87.58
17	42.5	Drug_Free	109.94
17	45	Drug_Free	80.35
1	2.5	DHBE	110.36
1	5	DHBE	348.34
1	7.5	DHBE	91.67
1	10	DHBE	93.87
1	12.5	DHBE	374.26
1	15	DHBE	104.11
1	17.5	DHBE	109.16
1	20	DHBE	373.39
1	22.5	DHBE	100.81
1	25	DHBE	93.19
1	27.5	DHBE	367.63
1	30	DHBE	86.89
1	32.5	DHBE	101.68
1	35	DHBE	351.48
1	37.5	DHBE	92.23
1	40	DHBE	88.33
1	42.5	DHBE	334.02
1	45	DHBE	84.06
2	2.5	DHBE	96.85
2	5	DHBE	369.58
2	7.5	DHBE	103.78
2	10	DHBE	99.19
2	12.5	DHBE	374.74
2	15	DHBE	100.18
2	17.5	DHBE	109.56
2	20	DHBE	334.88
2	22.5	DHBE	105.9
2	25	DHBE	93.35
2	27.5	DHBE	345.66
2	30	DHBE	88.87
2	32.5	DHBE	104.11
2	35	DHBE	318.45
2	37.5	DHBE	96.01
2	40	DHBE	95.02
2	42.5	DHBE	321.51
2	45	DHBE	91.13
3	2.5	DHBE	96.7
3	5	DHBE	372.89
3	7.5	DHBE	102.01
3	10	DHBE	103.24
3	12.5	DHBE	356.25
3	15	DHBE	98.05
3	17.5	DHBE	93.51
3	20	DHBE	354.79
3	22.5	DHBE	93.32
3	25	DHBE	91.25
3	27.5	DHBE	343.54
3	30	DHBE	92.59
3	32.5	DHBE	93.39
3	35	DHBE	340.25
3	37.5	DHBE	90.69
3	40	DHBE	87.47
3	42.5	DHBE	343.17
3	45	DHBE	95.29
4	2.5	DHBE	103.53
4	5	DHBE	348.44
4	7.5	DHBE	99.88
4	10	DHBE	98.7
4	12.5	DHBE	341.26
4	15	DHBE	97.89
4	17.5	DHBE	99.92
4	20	DHBE	338.13
4	22.5	DHBE	95.22
4	25	DHBE	90.03
4	27.5	DHBE	332.55
4	30	DHBE	93.61
4	32.5	DHBE	95.68
4	35	DHBE	335.29
4	37.5	DHBE	91.61
4	40	DHBE	88.14
4	42.5	DHBE	332.83
4	45	DHBE	90.56
5	2.5	DHBE	106.82
5	5	DHBE	356.57
5	7.5	DHBE	92.74
5	10	DHBE	96.48
5	12.5	DHBE	337.13
5	15	DHBE	103.96
5	17.5	DHBE	106.4
5	20	DHBE	319.16
5	22.5	DHBE	99.67
5	25	DHBE	90.64
5	27.5	DHBE	316.64
5	30	DHBE	89.31
5	32.5	DHBE	94.06
5	35	DHBE	292.75
5	37.5	DHBE	90.64
5	40	DHBE	85.98
5	42.5	DHBE	302.35
5	45	DHBE	84.18
6	2.5	DHBE	97.68
6	5	DHBE	300
6	7.5	DHBE	96.95
6	10	DHBE	111.27
6	12.5	DHBE	280.01
6	15	DHBE	94.11
6	17.5	DHBE	92.63
6	20	DHBE	251.54
6	22.5	DHBE	94.2
6	25	DHBE	89.22
6	27.5	DHBE	287
6	30	DHBE	88.6
6	32.5	DHBE	90.57
6	35	DHBE	264.56
6	37.5	DHBE	86.83
6	40	DHBE	85.96
6	42.5	DHBE	266.06
6	45	DHBE	88.3
7	2.5	DHBE	102.84
7	5	DHBE	418.03
7	7.5	DHBE	95.32
7	10	DHBE	98.65
7	12.5	DHBE	395.58
7	15	DHBE	103.19
7	17.5	DHBE	105.58
7	20	DHBE	356.21
7	22.5	DHBE	112.95
7	25	DHBE	117.28
7	27.5	DHBE	334
7	30	DHBE	115.89
7	32.5	DHBE	109.85
7	35	DHBE	311.64
7	37.5	DHBE	116.84
7	40	DHBE	120.57
7	42.5	DHBE	326.03
7	45	DHBE	121.3
8	2.5	DHBE	100.84
8	5	DHBE	291.22
8	7.5	DHBE	102.74
8	10	DHBE	97.89
8	12.5	DHBE	280.86
8	15	DHBE	98.53
8	17.5	DHBE	96.96
8	20	DHBE	264.92
8	22.5	DHBE	97.42
8	25	DHBE	92.93
8	27.5	DHBE	285.82
8	30	DHBE	91.19
8	32.5	DHBE	95.87
8	35	DHBE	275.41
8	37.5	DHBE	92.22
8	40	DHBE	95.02
8	42.5	DHBE	282.8
8	45	DHBE	98.63
9	2.5	DHBE	108.69
9	5	DHBE	261.53
9	7.5	DHBE	103.24
9	10	DHBE	90.44
9	12.5	DHBE	239.04
9	15	DHBE	97.63
9	17.5	DHBE	92.49
9	20	DHBE	239.39
9	22.5	DHBE	85.18
9	25	DHBE	81.77
9	27.5	DHBE	221.64
9	30	DHBE	86.52
9	32.5	DHBE	85.85
9	35	DHBE	237.06
9	37.5	DHBE	83
9	40	DHBE	68.42
9	42.5	DHBE	216.14
9	45	DHBE	71.23

## Sheet: Figure_1q
Replicate	Condition	Ratio_Dopamine
1	Baseline	3.93187
2	Baseline	3.77656
3	Baseline	3.63852
4	Baseline	3.54678
5	Baseline	3.44155
6	Baseline	2.97737
7	Baseline	3.3923
8	Baseline	2.98225
9	Baseline	2.58803
1	Light	3.5909
2	Light	3.14555
3	Light	3.74738
4	Light	3.52297
5	Light	3.1338
6	Light	2.83768
7	Light	3.00477
8	Light	2.82714
9	Light	2.75135

## Sheet: Figure_1s
Replicate	Time	Opsin	Mean_Dopamine
1	2.5	mCherry	101.18
1	5	mCherry	124.29
1	7.5	mCherry	98.08
1	10	mCherry	105.01
1	12.5	mCherry	121.77
1	15	mCherry	95.73
1	17.5	mCherry	75.99
1	20	mCherry	89.79
1	22.5	mCherry	73.18
1	25	mCherry	97.62
1	27.5	mCherry	123.56
1	30	mCherry	96.01
1	32.5	mCherry	74.67
1	35	mCherry	95.89
1	37.5	mCherry	79.87
1	40	mCherry	96.86
1	42.5	mCherry	124.82
1	45	mCherry	96.68
2	2.5	mCherry	109.79
2	5	mCherry	134.54
2	7.5	mCherry	98.7
2	10	mCherry	99.24
2	12.5	mCherry	120.76
2	15	mCherry	92.27
2	17.5	mCherry	72.61
2	20	mCherry	89.73
2	22.5	mCherry	65.37
2	25	mCherry	78.17
2	27.5	mCherry	105.4
2	30	mCherry	80.49
2	32.5	mCherry	66.46
2	35	mCherry	87.7
2	37.5	mCherry	66.81
2	40	mCherry	77.52
2	42.5	mCherry	98.86
2	45	mCherry	81.85
3	2.5	mCherry	91.3
3	5	mCherry	135.76
3	7.5	mCherry	101.92
3	10	mCherry	99.09
3	12.5	mCherry	126.95
3	15	mCherry	107.68
3	17.5	mCherry	80.52
3	20	mCherry	110.58
3	22.5	mCherry	80.58
3	25	mCherry	88.67
3	27.5	mCherry	113.78
3	30	mCherry	89.53
3	32.5	mCherry	78.41
3	35	mCherry	103.81
3	37.5	mCherry	74.78
3	40	mCherry	85.58
3	42.5	mCherry	110.06
3	45	mCherry	80.89
4	2.5	mCherry	96.74
4	5	mCherry	124.53
4	7.5	mCherry	99.3
4	10	mCherry	103.8
4	12.5	mCherry	128
4	15	mCherry	100.16
4	17.5	mCherry	79.23
4	20	mCherry	94.9
4	22.5	mCherry	74.39
4	25	mCherry	97.64
4	27.5	mCherry	119.54
4	30	mCherry	91.75
4	32.5	mCherry	75.32
4	35	mCherry	94.11
4	37.5	mCherry	72.16
4	40	mCherry	91.67
4	42.5	mCherry	112.56
4	45	mCherry	92.08
5	2.5	mCherry	97.52
5	5	mCherry	114.5
5	7.5	mCherry	102.58
5	10	mCherry	97.75
5	12.5	mCherry	112.67
5	15	mCherry	102.15
5	17.5	mCherry	70.96
5	20	mCherry	88.04
5	22.5	mCherry	72.27
5	25	mCherry	100.02
5	27.5	mCherry	113.38
5	30	mCherry	101.52
5	32.5	mCherry	77.11
5	35	mCherry	98.63
5	37.5	mCherry	75.71
5	40	mCherry	100.2
5	42.5	mCherry	111.57
5	45	mCherry	98.72
1	2.5	hM4D(Gi) DREADD	94.41
1	5	hM4D(Gi) DREADD	132.91
1	7.5	hM4D(Gi) DREADD	98.18
1	10	hM4D(Gi) DREADD	98.46
1	12.5	hM4D(Gi) DREADD	145.72
1	15	hM4D(Gi) DREADD	108.95
1	17.5	hM4D(Gi) DREADD	101.38
1	20	hM4D(Gi) DREADD	136.03
1	22.5	hM4D(Gi) DREADD	100.54
1	25	hM4D(Gi) DREADD	106.1
1	27.5	hM4D(Gi) DREADD	144.8
1	30	hM4D(Gi) DREADD	99.6
1	32.5	hM4D(Gi) DREADD	95
1	35	hM4D(Gi) DREADD	131.68
1	37.5	hM4D(Gi) DREADD	90.63
1	40	hM4D(Gi) DREADD	99.72
1	42.5	hM4D(Gi) DREADD	135.1
1	45	hM4D(Gi) DREADD	102.07
2	2.5	hM4D(Gi) DREADD	103.65
2	5	hM4D(Gi) DREADD	117.29
2	7.5	hM4D(Gi) DREADD	96.35
2	10	hM4D(Gi) DREADD	103.65
2	12.5	hM4D(Gi) DREADD	117.29
2	15	hM4D(Gi) DREADD	96.35
2	17.5	hM4D(Gi) DREADD	91.82
2	20	hM4D(Gi) DREADD	109.2
2	22.5	hM4D(Gi) DREADD	88.42
2	25	hM4D(Gi) DREADD	90.87
2	27.5	hM4D(Gi) DREADD	108.53
2	30	hM4D(Gi) DREADD	90.3
2	32.5	hM4D(Gi) DREADD	91.82
2	35	hM4D(Gi) DREADD	109.2
2	37.5	hM4D(Gi) DREADD	88.42
2	40	hM4D(Gi) DREADD	90.87
2	42.5	hM4D(Gi) DREADD	108.53
2	45	hM4D(Gi) DREADD	90.3
3	2.5	hM4D(Gi) DREADD	92.99
3	5	hM4D(Gi) DREADD	124.5
3	7.5	hM4D(Gi) DREADD	101.07
3	10	hM4D(Gi) DREADD	105.35
3	12.5	hM4D(Gi) DREADD	126.46
3	15	hM4D(Gi) DREADD	100.59
3	17.5	hM4D(Gi) DREADD	89.05
3	20	hM4D(Gi) DREADD	119.52
3	22.5	hM4D(Gi) DREADD	88.56
3	25	hM4D(Gi) DREADD	98.5
3	27.5	hM4D(Gi) DREADD	123.52
3	30	hM4D(Gi) DREADD	99.11
3	32.5	hM4D(Gi) DREADD	95.74
3	35	hM4D(Gi) DREADD	124.16
3	37.5	hM4D(Gi) DREADD	95.74
3	40	hM4D(Gi) DREADD	95.42
3	42.5	hM4D(Gi) DREADD	129.83
3	45	hM4D(Gi) DREADD	103.67
4	2.5	hM4D(Gi) DREADD	98.29
4	5	hM4D(Gi) DREADD	118.72
4	7.5	hM4D(Gi) DREADD	101
4	10	hM4D(Gi) DREADD	98.84
4	12.5	hM4D(Gi) DREADD	113.89
4	15	hM4D(Gi) DREADD	101.86
4	17.5	hM4D(Gi) DREADD	93.75
4	20	hM4D(Gi) DREADD	109.54
4	22.5	hM4D(Gi) DREADD	92.88
4	25	hM4D(Gi) DREADD	90.41
4	27.5	hM4D(Gi) DREADD	110.16
4	30	hM4D(Gi) DREADD	94.82
4	32.5	hM4D(Gi) DREADD	88.62
4	35	hM4D(Gi) DREADD	105
4	37.5	hM4D(Gi) DREADD	90.4
4	40	hM4D(Gi) DREADD	90.01
4	42.5	hM4D(Gi) DREADD	108.01
4	45	hM4D(Gi) DREADD	95.33
5	2.5	hM4D(Gi) DREADD	97.27
5	5	hM4D(Gi) DREADD	127.86
5	7.5	hM4D(Gi) DREADD	89.99
5	10	hM4D(Gi) DREADD	102.65
5	12.5	hM4D(Gi) DREADD	149.71
5	15	hM4D(Gi) DREADD	110.1
5	17.5	hM4D(Gi) DREADD	104.33
5	20	hM4D(Gi) DREADD	145.34
5	22.5	hM4D(Gi) DREADD	100.7
5	25	hM4D(Gi) DREADD	116.04
5	27.5	hM4D(Gi) DREADD	157.35
5	30	hM4D(Gi) DREADD	112.13
5	32.5	hM4D(Gi) DREADD	103.03
5	35	hM4D(Gi) DREADD	146.51
5	37.5	hM4D(Gi) DREADD	109.38
5	40	hM4D(Gi) DREADD	112.5
5	42.5	hM4D(Gi) DREADD	161.2
5	45	hM4D(Gi) DREADD	109.94

## Sheet: Figure_1t
Replicate	Opsin	Condition	Ratio_Dopamine
1	mCherry	Baseline	1.2757
2	mCherry	Baseline	1.25328
3	mCherry	Baseline	1.12963
4	mCherry	Baseline	1.21326
5	mCherry	Baseline	1.26118
1	mCherry	Light	1.36403
2	mCherry	Light	1.25593
3	mCherry	Light	1.2601
4	mCherry	Light	1.28983
5	mCherry	Light	1.30835
1	hM4D(Gi) DREADD	Baseline	1.26642
2	hM4D(Gi) DREADD	Baseline	1.40438
3	hM4D(Gi) DREADD	Baseline	1.4004
4	hM4D(Gi) DREADD	Baseline	1.38309
5	hM4D(Gi) DREADD	Baseline	1.18552
1	hM4D(Gi) DREADD	Light	1.32131
2	hM4D(Gi) DREADD	Light	1.40817
3	hM4D(Gi) DREADD	Light	1.39858
4	hM4D(Gi) DREADD	Light	1.38305
5	hM4D(Gi) DREADD	Light	1.21169

[truncated: 76 more sheets: Figure_2c, Figure_3h_LP, Figure_3h_RP, Figure_3i, Sheet1, Figure_3j, Figure_3k_LP, Figure_3k_RP, Figure_4d, Figure_4e, Figure_4f, Figure_4g, Figure_4h, Figure_4i, Figure_4j, Figure_4k, Figure_4m, Figure_4n, Figure_4o, Figure_5b …]
